# Supplementary material for: Patterns of global burden of 13 diseases attributable to lead exposure, 1990–2019
Source: BMC Public Health. 2023 Jun 12;23:1121. doi: 10.1186/s12889-023-15874-7 (PMC10262405; doi:10.1186/s12889-023-15874-7)
Supplement: Supplementary file 1 — Supplementary Material 1 [file 12889_2023_15874_MOESM1_ESM.xlsx]

## Sheet: Sheet1
Author	Year	DOI	Title	翻译
Ghosh, R; Goyal, T; Mitra, P; Malavika, L; Sharma, S; Sharma, P	2021	10.1007/s12011-020-02383-6	Association Between Circulating Plasmacytoid Dendritic Cell Percentage and Blood Lead Levels in Children	协会之间的循环血浆树突细胞百分比和儿童的血铅水平
Widom, C S; Li, X; Carpi, A	2022	10.1016/j.bpsgos.2022.04.003	Childhood Maltreatment, Blood Lead Levels, and Crime and Violence: A Prospective Examination	儿童虐待、血铅水平,犯罪和暴力:未来的考试
Hauptman, M; Niles, J K; Gudin, J; Kaufman, H W	2021	10.1001/jamapediatrics.2021.3518	Individual- and Community-Level Factors Associated With Detectable and Elevated Blood Lead Levels in US Children: Results From a National Clinical Laboratory	个人和社区与检测相关的因素和美国儿童血铅水平升高:从国家临床实验室结果
Liu, Y; Liu, F; Dong, K F; Wu, Y; Yang, X; Yang, J; Tan, H; Niu, X; Zhao, X; Xiao, G; Zhou, S	2021	10.1016/j.scitotenv.2020.144649	Regional characteristics of children's blood lead levels in China: A systematic synthesis of national and subnational population data	区域特征的儿童血铅水平在中国:一个系统的国家和地区人口数据的合成
Gharibshahi, N; Javaherizadeh, H; Khorasgani, Z N; Mahdavinia, M	2021	10.1590/S0004-2803.202100000-56	RELATIONSHIP BETWEEN LEAD AND CADMIUM LEVELS IN BLOOD AND REFRACTORY CHRONIC CONSTIPATION AMONG IRANIAN CHILDREN	血铅和镉含量之间的关系和伊朗儿童难治性慢性便秘
Malavika, L; Goyal, T; Mitra, P; Saikiran, G; Sharma, S; Sharma, P	2022	10.1007/s12291-021-00995-w	Risk Factors for Lead Toxicity and its Effect on Neurobehavior in Indian Children	铅毒性的风险因素及其影响Neurobehavior在印度的孩子
D'Souza, H S; Menezes, G; Venkatesh, T	2002	10.1007/BF02867932	Screening for lead poisoning in urban school children of southern India using capillary and venous blood samples	筛查铅中毒在印度南部城市学龄儿童使用毛细血管和静脉血液样本

## Sheet: Sheet2
Number		areas	Merged means(μg/dL)			Cities	Sample time(year)	Age (year)	Sample size			Blood sample			Detection method			AM (μg/dL)			G (μg/dL)			SD(μg/dL)			Literature	血铅水平μg/dL 中位数（第5,95百分位数）			血铅水平μg/dL 中位数（Q1，Q3）			极值 μg/dL			注意
	DOI																																	最小值	最大值		删除原因
			male	female	total				male	female	total	male	female	total	male	female	total	male	female	total	male	female	total	male	female	total		male	female	total	male	female	total
1	10.1007/s12011-020-02383-6																										循环浆细胞样树突状细胞百分比与儿童血铅水平的关系										无具体数值，探讨环境暴露于Pb的儿童的循环pDC计数
2	10.1016/j.bpsgos.2022.04.003																										儿童虐待、血铅水平,犯罪和暴力:未来的考试										非0-6岁，研究0-11岁整体的数据
3	10.1001/jamapediatrics.2021.3518																																				无具体数值 只有比例
4	10.1016/j.scitotenv.2020.144649					中国		2010-2020			3673			2			1			14.184						7.637	个人和社区与检测相关的因素和美国儿童血铅水平升高:从国家临床实验室结果
5	10.1590/S0004-2803.202100000-56																																				无法获取
6	10.1007/s12291-021-00995-w
7	10.1007/BF02867932																																				非0-6岁，研究4-14岁整体的数据
																																					非0-6岁，研究4-12岁整体的数据

## Sheet: 204_Allcauses
Table S10 The disease burden attributable to lead exposure at the national levels.
Location	Regions	Super GBD regions	SDI	SDI regions	AAPC of ASMR (95% CI)	AAPC of ASDR (95% CI)	ASMR in 2019	Upper limit of ASMR in 2019	Lower limit of ASMR in 2019	ASDR in 2019	Upper limit of ASDR in 2019	Lower limit of ASDR in 2019	ASMR in 1990	Upper limit of ASMR in 1990	Lower limit of ASMR in 1990	ASDR in 1990	Upper limit of ASDR in 1990	Lower limit of ASDR in 1990	Deaths in 2019	Upper limit of Deaths in 2019	Lower limit of Deaths in 2019	DALYs in 2019	Upper limit of DALYs in 2019	Lower limit of DALYs in 2019	Deaths in 1990	Upper limit of Deaths in 1990	Lower limit of Deaths in 1990	DALYs in 1990	Upper limit of DALYs in 1990	Lower limit of DALYs in 1990
Afghanistan	North Africa and Middle East	North Africa and Middle East	0.343	Low SDI	-0.15 (-0.21, -0.10)	-0.52 (-0.58, -0.45)	82.79	113.16	59.29	1869.91	2485.58	1349.83	86.69	116.94	62.89	2176.25	2901.35	1579.13	8554.89	11511.2	6016	283951	380670	202566	5660.43	7631.58	4103.16	165841	219969	121238
Albania	Central Europe	Central Europe, eastern Europe, and central Asia	0.681	Middle SDI	-0.30 (-0.98, 0.39)	-0.94 (-1.60, -0.27)	12.14	19.95	6.28	211.23	345.14	110.05	13.05	20.58	6.18	272.67	415.56	141.73	505.14	825.04	262.65	8770.25	14201.3	4468.28	230.62	365.85	108.36	5850.29	8873.37	3087.43
Algeria	North Africa and Middle East	North Africa and Middle East	0.652	Middle SDI	-1.77 (-1.88, -1.66)	-2.31 (-2.35, -2.26)	16.68	26.1	8.73	283.68	444.88	152.23	27.99	43.12	14.77	555.67	838.62	303.46	3899.05	6212.09	1918.54	86852.3	136920	44691.2	2364.15	3706.13	1225.97	70369.1	103707	39831.7
American Samoa	Oceania	Southeast Asia, east Asia, and Oceania	0.712	High-middle SDI	-1.35 (-1.48, -1.21)	-1.02 (-1.10, -0.94)	1.22	4.9	<0.01	29.8	108.71	3.42	1.8	6.41	0.03	40.06	141.1	3.49	0.47	2.02	<0.01	14.26	51.93	1.91	0.29	1.15	<0.01	10.47	34.62	1.59
Andorra	Western Europe	High income	0.894	High SDI	-1.45 (-1.52, -1.38)	-1.83 (-1.89, -1.78)	1.68	3.63	0.2	29.46	62.67	6.39	2.57	5.51	0.21	50.31	104.33	8.97	2.77	5.96	0.36	41.4	88.79	8.04	1.03	2.3	0.07	25.58	53.45	4.33
Angola	Central Sub-Saharan Africa	Sub-Saharan Africa	0.47	Low-middle SDI	-0.46 (-0.64, -0.28)	-1.08 (-1.31, -0.85)	14.99	23.19	8.18	303.06	476.83	162.19	17.12	27.97	8.56	415.97	666.32	213.75	1220.03	1942.28	628.82	34306.7	54720.1	17489.8	573.37	937.63	281.34	18873.9	29631.7	9916.71
Antigua and Barbuda	Caribbean	Latin America and Caribbean	0.743	High-middle SDI	-1.03 (-1.72, -0.34)	-1.82 (-2.47, -1.17)	6.95	12.12	2.56	117.07	212.86	37.44	9.51	15.87	3.58	201.44	334.8	75.94	5.97	10.68	2.04	111.15	205.74	32.32	5.28	8.88	2.02	106.4	176.62	41.67
Argentina	Southern Latin America	Latin America and Caribbean	0.708	High-middle SDI	-1.43 (-1.94, -0.91)	-1.96 (-2.09, -1.82)	3.04	6.45	0.35	70.17	135.24	17.15	4.58	10.27	0.06	124	249.52	21.37	1688.18	3564.65	200.29	36690.7	71201.2	8413.34	1397.54	3088.66	21.52	39991.9	79676.8	7121.15
Armenia	Central Asia	Central Europe, eastern Europe, and central Asia	0.689	Middle SDI	-0.62 (-1.05, -0.19)	-1.08 (-1.43, -0.74)	9.87	16.86	3.84	173.94	296.13	70.39	11.82	20.61	3.73	238.45	406.09	86.66	383.05	653.83	146.12	6925.03	11856.5	2658.02	260.78	455.9	81.18	6319.63	10648.9	2389.44
Australia	Australasia	High income	0.839	High SDI	-3.40 (-3.57, -3.23)	-3.74 (-3.96, -3.51)	3.41	5.33	1.65	59.18	94.18	28.49	9.31	14.38	4.61	179.52	271.13	90.26	1668.68	2594.74	825.82	25016.6	39722.8	11979.1	1732.8	2676.13	858.48	34435.3	52020	17255.7
Austria	Western Europe	High income	0.849	High SDI	-2.49 (-2.61, -2.37)	-3.09 (-3.28, -2.89)	2.11	4.74	0.28	32.76	69.85	7.25	4.34	9.26	0.49	80.96	168.28	15.8	491.72	1084.93	71.54	6196.27	13562.2	1122.89	525.42	1121.5	54.36	9218.67	19530.3	1542.05
Azerbaijan	Central Asia	Central Europe, eastern Europe, and central Asia	0.683	Middle SDI	1.48 (1.08, 1.88)	0.32 (0.15, 0.49)	16.33	28.88	5.19	260.55	475.5	77.08	10.68	20.35	2.21	236.85	441.39	58.7	937.21	1748.15	238.8	20106.3	38679.2	5128.45	487.75	924.04	96.17	12249.4	22662.9	3271.58
Bahamas	Caribbean	Latin America and Caribbean	0.796	High-middle SDI	-1.11 (-1.66, -0.55)	-1.64 (-1.87, -1.42)	4.93	10.65	0.87	89.59	205.8	13.14	6.9	14.01	1.07	146.73	295.6	23.09	16.42	36.44	2.52	333.75	791.78	42.62	9.4	19.35	1.38	231	474.7	38.07
Bahrain	North Africa and Middle East	North Africa and Middle East	0.751	High-middle SDI	-3.00 (-4.06, -1.94)	-3.54 (-4.06, -3.01)	6.9	12.17	2.56	126.05	216.96	50.82	16.93	28.17	6.35	358.77	591.82	140.86	31.88	61.02	8.71	1077.33	1952.7	391.39	22.03	38.01	7.36	748.9	1238.35	308.34
Bangladesh	South Asia	South Asia	0.483	Low-middle SDI	-0.71 (-1.23, -0.20)	-1.55 (-1.88, -1.21)	27.21	36.97	18.06	537.68	732.43	357.73	34.42	45.37	24.86	861.22	1084.49	645.31	30776.6	42149.4	20283.8	690421	943665	460613	14607.8	18896.5	10584.5	476186	600524	355954
Barbados	Caribbean	Latin America and Caribbean	0.742	High-middle SDI	-1.87 (-2.28, -1.45)	-2.32 (-2.64, -1.99)	4.43	8.06	1.35	78.07	151.15	23.14	7.5	12.8	2.57	151.84	257.43	54.34	21.83	39.51	6.57	376.5	724.35	103.19	22.54	38.25	7.9	431.09	733.53	156.93
Belarus	Eastern Europe	Central Europe, eastern Europe, and central Asia	0.745	High-middle SDI	0.59 (0.16, 1.02)	0.04 (-0.67, 0.75)	5.98	13.8	0.57	131.18	288.31	21.85	5.03	12.41	0.01	130.66	284.31	18.69	974.38	2247.3	93.01	19822.2	44037.6	2709.74	622.75	1537.15	1.17	16038.7	35547.4	1968.52
Belgium	Western Europe	High income	0.851	High SDI	-2.74 (-2.88, -2.59)	-3.16 (-3.29, -3.03)	5.02	7.18	2.93	88.27	129.3	51.71	11.21	15.92	6.71	225.52	313.71	139.09	1450.08	2081.21	855.26	20778.6	29877.8	12285	1741.05	2466.7	1043.49	33330.2	46219.1	20498.3
Belize	Caribbean	Latin America and Caribbean	0.603	Low-middle SDI	-1.44 (-1.95, -0.92)	-1.64 (-2.00, -1.27)	7.62	12.03	3.71	150.03	245.41	67.34	11.76	17.66	6.28	245.3	362.1	133.39	18.2	29.39	8.38	412.86	695.48	177.84	10.4	15.65	5.51	245.7	362.83	133.53
Benin	Western Sub-Saharan Africa	Sub-Saharan Africa	0.352	Low SDI	0.12 (0.01, 0.22)	-0.34 (-0.46, -0.22)	14.81	22.34	8.49	309.15	461.55	177.17	14.42	22.05	7.72	342.37	511.13	191.3	582.28	898.68	321.53	16477.6	24692.5	8998.29	261.26	403.28	138.61	7971.68	11580.4	4626.72
Bermuda	Caribbean	Latin America and Caribbean	0.813	High SDI	-3.31 (-3.47, -3.15)	-3.85 (-3.99, -3.70)	2.77	5.51	0.6	45.69	96.16	9.16	7.44	13.96	1.42	145.27	275.83	28.62	3.97	7.84	0.89	60.46	125.18	11.44	4.26	8.01	0.81	89.19	170.39	17.38
Bhutan	South Asia	South Asia	0.455	Low-middle SDI	-0.57 (-0.64, -0.50)	-1.55 (-1.61, -1.49)	11.56	17.74	6.43	237.2	363.1	131.85	13.63	20.85	7.38	372.15	548.61	221.7	54.78	85.34	29.11	1335.73	2060.39	731.68	28.47	44.65	14.81	1245.33	1815.03	755.25
Bolivia (Plurinational State of)	Andean Latin America	Latin America and Caribbean	0.566	Low-middle SDI	-0.44 (-0.54, -0.35)	-1.14 (-1.20, -1.08)	12.07	18.9	6.83	233.39	367.25	129.03	13.73	21.23	7	325.9	493.6	178.94	895.53	1401.76	491.89	20381.8	31897.3	11089.9	388.1	599.79	198.02	11907.4	17828.3	6704.72
Bosnia and Herzegovina	Central Europe	Central Europe, eastern Europe, and central Asia	0.718	High-middle SDI	-0.83 (-1.41, -0.24)	-1.64 (-2.17, -1.10)	13.74	21.4	7.45	240.7	374.55	130.51	17.1	25.18	9.2	375.85	541.27	212.18	758.04	1178.35	411.39	13686.6	21313.4	7304.11	573.12	843.87	307.14	15178.3	21886.2	8593.44
Botswana	Southern Sub-Saharan Africa	Sub-Saharan Africa	0.634	Middle SDI	-0.71 (-0.83, -0.58)	-1.28 (-1.43, -1.12)	13.58	22.13	6.49	273.65	455.56	126.29	16.67	26.08	8.95	395.94	608.67	218.16	142.99	238.62	64.59	3659.96	6292.73	1606.33	84.22	133.09	45.15	2475.39	3807.28	1363.58
Brazil	Tropical Latin America	Latin America and Caribbean	0.64	Middle SDI	-2.68 (-2.75, -2.60)	-3.03 (-3.13, -2.93)	6.11	9.69	2.94	125.19	198.37	58.92	13.3	20.41	6.54	305.74	464.81	148.89	13743.5	21880.2	6507.54	291911	468526	134307	10397	16005.9	4958.89	290723	446700	142131
Brunei Darussalam	High-income Asia Pacific	High income	0.823	High SDI	-2.51 (-2.96, -2.07)	-3.26 (-3.73, -2.77)	5.4	10.53	1.3	85.03	176.94	17.33	11.27	20.09	3.39	225.09	405.43	66.79	8.74	18.51	1.58	197.29	457.43	29.98	8.09	14.85	2.22	219.1	414.95	59.88
Bulgaria	Central Europe	Central Europe, eastern Europe, and central Asia	0.764	High-middle SDI	-0.45 (-0.80, -0.11)	-1.00 (-1.39, -0.60)	12.32	24.22	3.07	213.84	428.66	51.39	14.52	26.39	3.18	291.48	528.8	72.9	1815.79	3558.32	453.93	30296.8	60536	7129.84	1497.68	2729.65	329.77	33813.9	61686.1	7988.08
Burkina Faso	Western Sub-Saharan Africa	Sub-Saharan Africa	0.257	Low SDI	1.07 (0.92, 1.22)	0.54 (0.45, 0.63)	19.38	27.76	12.54	413.57	592.46	265.24	14.4	21.27	8.66	354.78	508.02	222.04	1433.73	2096.1	895.67	41360.6	59020.7	25866.8	535.61	789.21	320.01	18292.8	25949.4	11761.5
Burundi	Eastern Sub-Saharan Africa	Sub-Saharan Africa	0.284	Low SDI	-1.38 (-1.48, -1.28)	-1.72 (-1.86, -1.57)	15.35	23.47	8.28	322.27	492.54	173.47	22.69	35.64	12.5	530.7	831.02	292.54	505.62	810.77	253.73	16682.2	25875.1	8975.88	466.03	737.74	250.54	13849.4	21523.9	7741.62
Cabo Verde	Western Sub-Saharan Africa	Sub-Saharan Africa	0.525	Low-middle SDI	0.40 (-0.39, 1.20)	-0.47 (-1.00, 0.06)	6.61	11.65	2.16	122.26	218.5	38.01	6.03	10.59	1.82	143.6	244.67	49.48	27.01	48.11	8.58	520.91	942.71	165.83	14.11	24.72	4.37	353.52	589.49	137.53
Cambodia	Southeast Asia	Southeast Asia, east Asia, and Oceania	0.469	Low-middle SDI	-0.13 (-0.19, -0.08)	-0.95 (-1.01, -0.89)	14.62	21.95	8	332.15	500.49	188.39	15.19	23.71	7.76	438.15	649.41	246.46	1448.61	2212.62	773.48	40733.3	61440.3	22778.3	608.45	949.45	300.69	26323.1	38010.2	15351.5
Cameroon	Western Sub-Saharan Africa	Sub-Saharan Africa	0.49	Low-middle SDI	0.76 (0.68, 0.84)	0.29 (0.15, 0.43)	14.48	22.42	8.03	317.42	493.94	171.59	11.63	18.47	5.37	290.89	443.27	147.55	1406.48	2235.64	749.83	41586.1	64480.4	21975.4	462.52	725.5	216.4	15402.9	22828.1	8294.56
Canada	High-income North America	High income	0.873	High SDI	-3.37 (-3.59, -3.15)	-2.91 (-3.06, -2.76)	1.07	2.68	0.01	26.84	57.89	6.48	2.9	6.66	0.03	63.31	138.59	7.25	845.05	2073.29	9.83	16478.1	37406.3	2943.02	916.46	2111.61	7.02	19921.5	44039.9	1957.21
Central African Republic	Central Sub-Saharan Africa	Sub-Saharan Africa	0.274	Low SDI	0.14 (0.08, 0.20)	-0.20 (-0.26, -0.14)	22.53	35.93	11.93	521.2	814.61	285.24	21.82	35.43	11.49	554.83	881.9	301.6	382.58	615.73	191.08	12847.1	19701.6	6925.59	227.63	370.11	116.49	7644.09	11842.2	4333.55
Chad	Western Sub-Saharan Africa	Sub-Saharan Africa	0.238	Low SDI	0.96 (0.84, 1.08)	0.58 (0.46, 0.69)	19.45	28.35	12.29	423.42	616.31	267.28	14.85	22.2	8.76	360.6	524.56	221.74	897.3	1317.49	553.65	26854	38321	16726.7	376.72	565.34	222.06	11690.2	16726.6	7308.59
Chile	Southern Latin America	Latin America and Caribbean	0.759	High-middle SDI	-2.31 (-2.48, -2.14)	-2.59 (-2.83, -2.36)	0.91	2.85	<0.01	25.48	61.57	5.33	1.78	5.47	<0.01	54.38	126.21	11.76	215.75	677.37	<0.01	5591.96	14066.7	1009.09	150.31	470.08	<0.01	6122.08	13519.4	1587.03
China	East Asia	Southeast Asia, east Asia, and Oceania	0.686	Middle SDI	-1.14 (-1.29, -0.98)	-1.87 (-2.01, -1.73)	16.74	23.81	10.36	299.28	422.11	187.8	23.22	33.14	14.72	517.48	711.03	336.62	282200	400748	177009	5.6579e+06	7.94851e+06	3.53738e+06	161548	225821	103782	4.45534e+06	6.10118e+06	2.93994e+06
Colombia	Central Latin America	Latin America and Caribbean	0.633	Middle SDI	-3.22 (-3.85, -2.59)	-3.74 (-4.31, -3.16)	6.5	10.25	3.58	110.9	176.13	59.41	16.69	23.93	10.53	328.2	458.1	205.39	3654.88	5733.72	2037.96	59238	93692.4	31726.3	2463.47	3497.7	1537.61	57170.3	80576.7	35060.1
Comoros	Eastern Sub-Saharan Africa	Sub-Saharan Africa	0.455	Low-middle SDI	-1.61 (-1.76, -1.45)	-1.98 (-2.16, -1.81)	10.67	17.49	5.06	202.93	336.3	93.86	17.05	27.67	8.71	369.78	603.05	183.26	42.81	70.91	19.16	970.44	1626.92	435.09	32.32	53.32	15.94	871.52	1399.04	444.01
Congo	Central Sub-Saharan Africa	Sub-Saharan Africa	0.568	Low-middle SDI	-1.20 (-1.38, -1.02)	-1.83 (-2.06, -1.60)	11.31	20.38	4.21	220.41	398.53	78.25	16.03	28.1	5.91	378.04	644.4	140.59	211.15	397.4	68.58	5609.68	10366.4	1869.79	147.68	256.72	53.44	4395.41	7419.95	1725.92
Cook Islands	Oceania	Southeast Asia, east Asia, and Oceania	0.764	High-middle SDI	-2.65 (-2.73, -2.56)	-2.70 (-2.80, -2.61)	0.76	3.42	0.04	15.56	71.6	1.79	1.66	6.73	0.09	34.5	140.73	4.02	0.17	0.79	0.01	3.53	17.04	0.31	0.16	0.71	<0.01	4.52	18.15	0.58
Costa Rica	Central Latin America	Latin America and Caribbean	0.68	Middle SDI	-1.48 (-1.89, -1.07)	-1.81 (-2.16, -1.47)	8.03	12.09	4.78	154.37	227.88	90.52	12.03	16.99	7.59	255.07	353.83	163.1	417.14	627.72	249.07	7906.85	11716.6	4588.18	195.47	275.87	122.95	4642.73	6486.86	2924.83
Côte d'Ivoire	Western Sub-Saharan Africa	Sub-Saharan Africa	0.408	Low SDI	-0.24 (-0.35, -0.13)	-0.64 (-0.80, -0.48)	10.8	17.24	5.14	222.04	363.13	101.62	11.58	18.47	5.13	267.03	428.06	119.69	843.63	1411.09	359.43	25102.6	42558	10933.1	368.78	614.93	150.81	13083.6	21064.3	5956.53
Croatia	Central Europe	Central Europe, eastern Europe, and central Asia	0.794	High-middle SDI	-1.72 (-2.12, -1.31)	-2.21 (-2.49, -1.93)	3.82	8.39	0.22	64.65	141.8	9.29	6.26	14.09	0.01	124.23	271.91	9.5	354.88	778.64	17.57	5494.81	12233.2	525.52	348.15	791.36	0.1	7471.77	16647	425.26
Cuba	Caribbean	Latin America and Caribbean	0.668	Middle SDI	-1.14 (-1.47, -0.80)	-1.54 (-1.80, -1.27)	9.98	14.93	5.82	193.21	288.48	110.55	14.55	20.95	8.64	314.27	443.31	188.95	2026.04	3031.64	1187.43	36231.9	54198.3	20695.6	1437.45	2058.75	854.15	32177.3	45404.7	19314.7
Cyprus	Western Europe	High income	0.841	High SDI	-2.90 (-3.23, -2.57)	-3.32 (-3.58, -3.06)	5.34	9.12	2.1	81.39	137.17	33.56	12.41	20.3	5.16	214.52	343.71	93.72	85.76	147.67	32.61	1443.98	2431.23	577.82	74.82	122.03	30.28	1574.76	2520.53	681.74
Czechia	Central Europe	Central Europe, eastern Europe, and central Asia	0.828	High SDI	-2.80 (-3.02, -2.59)	-3.40 (-3.61, -3.18)	3.53	7.46	0.41	61.25	132.11	10.53	8.13	17.14	0.54	168.08	345.71	18.94	788.53	1652.86	92.47	12611.9	27139	1794.86	1064.5	2245.07	68.58	22373.9	46386.2	2281.51
Democratic People's Republic of Korea	East Asia	Southeast Asia, east Asia, and Oceania	0.558	Low-middle SDI	0.76 (0.70, 0.82)	0.58 (0.53, 0.62)	12.39	19.93	5.8	298.44	476.79	147.79	9.98	17.52	3.34	252.76	428.93	98.63	3647.79	5874.8	1673.52	92638.9	150144	44059.5	1356.44	2410.14	438.72	43009.1	73756.4	16802.4
Democratic Republic of the Congo	Central Sub-Saharan Africa	Sub-Saharan Africa	0.382	Low SDI	0.12 (0.03, 0.21)	-0.15 (-0.25, -0.05)	14.58	23.93	7.39	318.41	502.7	165.79	13.91	23.16	6.34	327.94	524.47	160.15	4026.59	6651.56	1940.51	128537	200608	67447.7	1793.28	2981.36	792.66	60509.6	94246.9	30000.9
Denmark	Western Europe	High income	0.89	High SDI	-3.27 (-3.54, -3.01)	-3.98 (-4.15, -3.82)	1.39	3.17	0.01	21.49	51.35	0.88	3.65	8.61	<0.01	70.06	162.86	1.39	183.46	411.63	1.24	2590.26	6103.53	81.65	309.76	731.4	<0.01	5563.23	12907.9	74.15
Djibouti	Eastern Sub-Saharan Africa	Sub-Saharan Africa	0.459	Low-middle SDI	-0.90 (-1.06, -0.73)	-1.40 (-1.49, -1.32)	11.18	18.25	5.36	210.25	353.58	95.2	14.43	22.8	7.52	314.1	507.67	159.61	42.93	75.08	17.94	1161.67	2058.08	473.54	14.86	24.97	7.18	503.39	823.96	249
Dominica	Caribbean	Latin America and Caribbean	0.729	High-middle SDI	-1.38 (-1.55, -1.21)	-1.92 (-2.05, -1.79)	9.49	16.53	3.99	160.54	289.21	60.81	14.17	22.92	6.93	280.54	448.85	135.9	8.66	14.99	3.65	144.54	259.52	53	10.4	16.9	5.17	199.59	317.5	99.16
Dominican Republic	Caribbean	Latin America and Caribbean	0.592	Low-middle SDI	0.55 (-0.16, 1.27)	0.10 (-0.72, 0.94)	21.05	30.64	13.13	407.89	601.81	241.49	18.07	25.43	11.85	396.62	547.95	263.37	1809.78	2651.88	1112.77	37539.6	55819	21849.4	588.03	827.88	386.67	15810	21886.3	10407.2
Ecuador	Andean Latin America	Latin America and Caribbean	0.64	Middle SDI	-0.39 (-0.69, -0.09)	-1.21 (-1.48, -0.94)	6.03	10.3	2.48	105.75	184.81	42.51	6.69	11.34	2.54	146.34	241.5	59.99	766.41	1344.41	301.26	15433.6	27084.5	5950.39	308.09	529.87	113.86	8663.51	14278.4	3579.28
Egypt	North Africa and Middle East	North Africa and Middle East	0.658	Middle SDI	-0.25 (-0.98, 0.49)	-0.72 (-1.23, -0.22)	39.27	58.98	24.79	800.04	1185.55	500.9	42.06	58.22	27.56	993.96	1326.63	675.18	19161	28808.2	11627.2	504964	750465	313142	10484.7	14334.9	6940.38	326119	433270	224944
El Salvador	Central Latin America	Latin America and Caribbean	0.573	Low-middle SDI	-0.57 (-0.73, -0.41)	-1.35 (-2.24, -0.45)	16.61	23.37	11.09	325.8	467.01	211.71	19.66	25.4	14.14	467.6	597.15	342.56	1059.2	1487.33	704.15	19584	27966.7	12799.8	563.62	730.63	403.94	14863.1	19089.2	10767.8
Equatorial Guinea	Central Sub-Saharan Africa	Sub-Saharan Africa	0.685	Middle SDI	-2.04 (-2.24, -1.83)	-3.18 (-3.38, -2.98)	15.24	23.33	8.62	269.62	424.26	145.41	28.02	42.79	16.61	694.66	1024.06	423.53	52.54	83.23	28.23	1174.22	1919.02	601.86	49.96	74.8	29.74	1536.25	2231.95	959.68
Eritrea	Eastern Sub-Saharan Africa	Sub-Saharan Africa	0.396	Low SDI	-1.05 (-1.19, -0.91)	-1.84 (-1.99, -1.69)	14.6	24.15	7.22	290.08	478.6	140.64	19.8	33.23	10.4	499.57	795.83	277.81	259.77	449.27	114.42	7940.82	13529.8	3686.12	164.2	272.44	83.58	6338.27	9835.41	3638.19
Estonia	Eastern Europe	Central Europe, eastern Europe, and central Asia	0.835	High SDI	-1.16 (-1.74, -0.58)	-1.60 (-2.24, -0.95)	1.79	6.23	<0.01	39.01	114.96	3.68	2.55	9.43	<0.01	62.86	196.2	5.88	53.92	188.79	<0.01	929.68	2959.38	49.44	49.14	181.94	<0.01	1189.03	3867.43	87.63
Eswatini	Southern Sub-Saharan Africa	Sub-Saharan Africa	0.577	Low-middle SDI	-0.12 (-0.48, 0.24)	-0.56 (-0.95, -0.16)	12.75	22.21	5.29	268.87	460.87	111.28	12.92	21.5	5.58	309.02	504.42	145.56	58.14	101.57	22.74	1585.5	2742.58	654.79	33.29	55.38	14.57	1035.71	1661.09	510.68
Ethiopia	Eastern Sub-Saharan Africa	Sub-Saharan Africa	0.343	Low SDI	-1.78 (-1.85, -1.70)	-2.60 (-2.71, -2.49)	16.83	23.82	10.72	321.82	449.06	206.86	28.35	41.33	18.23	688.74	986.09	444.69	5339.36	7582.24	3310.61	140640	199920	89155	4813.04	7066.28	3049.75	161350	226193	104816
Fiji	Oceania	Southeast Asia, east Asia, and Oceania	0.664	Middle SDI	-1.77 (-2.00, -1.54)	-1.80 (-1.99, -1.60)	2.62	8.69	<0.01	59.79	192.27	7.24	4.34	12.5	0.01	101.35	287.34	11.73	13.81	50.95	<0.01	435.41	1437.29	62.71	11.25	36.9	0.01	429.01	1173.39	86.05
Finland	Western Europe	High income	0.856	High SDI	-2.89 (-3.09, -2.68)	-3.05 (-3.11, -3.00)	0.56	2.35	<0.01	14.52	42.88	2.58	1.3	5.08	<0.01	35.51	109.87	5.2	83.7	346.78	<0.01	1477.05	5057.59	172.77	91.34	358.93	<0.01	2241.7	7405.61	252.69
France	Western Europe	High income	0.834	High SDI	-3.13 (-3.42, -2.85)	-3.42 (-3.62, -3.23)	2.4	3.99	1.01	44.81	73.94	19.64	6.06	9.38	2.9	122.79	187.9	61.71	4623.11	7570.36	2035.27	63334.7	104806	28252.1	5277.6	8160.77	2543.35	97638.1	149303	48734.3
Gabon	Central Sub-Saharan Africa	Sub-Saharan Africa	0.656	Middle SDI	-1.07 (-1.26, -0.89)	-1.74 (-1.94, -1.54)	8.24	15.6	2.34	152.43	294.12	42	11.32	20.66	3.54	254.94	459.49	80.35	66.47	128.86	17.07	1495.31	3000.82	395.02	56.44	102.81	17.69	1468.17	2619.57	480.95
Gambia	Western Sub-Saharan Africa	Sub-Saharan Africa	0.399	Low SDI	0.70 (0.35, 1.04)	0.25 (-0.16, 0.66)	14.94	23.06	8.33	305.18	477.96	162.37	12.53	19.45	6.4	290.42	447.98	151.23	118.32	186.35	63.2	3107.77	4977.78	1649.31	36.54	58.15	17.68	1230.91	1854.65	654.63
Georgia	Central Asia	Central Europe, eastern Europe, and central Asia	0.702	High-middle SDI	-0.48 (-1.42, 0.46)	-0.71 (-1.30, -0.11)	9.72	19.67	2.16	180.63	359.98	43.17	11.04	22.9	1.2	222.53	463.25	35.19	650.62	1303.27	151.33	10825.6	21436.8	2408.16	587.82	1227.3	62.33	13246.9	27274.9	2001.79
Germany	Western Europe	High income	0.898	High SDI	-2.35 (-2.55, -2.14)	-3.02 (-3.21, -2.84)	1.95	4.64	0.11	34.08	75.09	5.66	3.89	9.15	0.06	83.08	181.21	11.03	4580.69	10733.7	284.58	65273	147849	8020.02	5048.47	11852.4	65.57	98870	221190	10138.5
Ghana	Western Sub-Saharan Africa	Sub-Saharan Africa	0.557	Low-middle SDI	0.07 (-0.04, 0.18)	-0.58 (-0.70, -0.47)	7.29	13.66	1.98	145.11	279.6	39.43	7.17	13.8	1.64	171.69	321.16	48.79	880.93	1751.31	201.06	23811.2	47048.9	6814.94	360.38	717.22	73.33	13260.9	23829.4	4528.72
Greece	Western Europe	High income	0.794	High-middle SDI	-1.85 (-2.02, -1.69)	-2.16 (-2.32, -2.00)	4.48	7.83	1.56	81.46	140.9	31.41	7.67	13.27	2.65	152.23	249.8	61.61	1352.79	2357.38	488.41	19286.4	33090.7	7245.26	1112.2	1902.36	388.73	21999.2	36401.8	8684.06
Greenland	High-income North America	High income	0.761	High-middle SDI	-2.08 (-2.38, -1.78)	-2.31 (-2.59, -2.02)	6.16	10.4	2.55	123.16	210.87	50.66	11.32	19.01	4.12	245.03	411.89	84.91	3.4	5.81	1.26	79.57	138.88	29.28	3.04	5.2	0.98	87.01	149.89	28.24
Grenada	Caribbean	Latin America and Caribbean	0.669	Middle SDI	-1.83 (-2.41, -1.24)	-2.37 (-2.76, -1.99)	13.46	19.87	7.65	250.44	379.66	134.23	23.51	33.41	14.69	508.04	712.14	314.76	12.98	19.27	7.18	269.73	413.44	139.7	18.05	25.75	11.32	358.61	502.52	224.41
Guam	Oceania	Southeast Asia, east Asia, and Oceania	0.813	High SDI	-3.39 (-3.75, -3.03)	-2.62 (-2.95, -2.28)	0.58	2.96	<0.01	13.2	67.71	0.79	1.58	6.35	<0.01	28.47	117.92	1.45	1.09	5.54	<0.01	24.6	127.81	1.39	0.7	3.24	<0.01	20.38	83.89	1.84
Guatemala	Central Latin America	Latin America and Caribbean	0.526	Low-middle SDI	-0.79 (-1.39, -0.20)	-1.41 (-1.87, -0.94)	22.4	29.93	15.8	397.59	532.35	279.07	27.92	36.48	20.77	600.69	770.99	448.69	2038.52	2782.38	1428.17	43123.7	58548.6	29881.6	820.6	1061.26	609.39	23542.2	29952.4	17391.1
Guinea	Western Sub-Saharan Africa	Sub-Saharan Africa	0.325	Low SDI	0.87 (0.79, 0.96)	0.52 (0.41, 0.64)	16.88	25.01	10.05	362.65	544.9	210.59	13.22	20.19	7.16	313.62	473.6	173.44	802.14	1212.59	463.18	21656.7	32632.6	12409.8	388.36	598.62	206.02	11425	17142.8	6474.76
Guinea-Bissau	Western Sub-Saharan Africa	Sub-Saharan Africa	0.355	Low SDI	0.07 (0.01, 0.13)	-0.38 (-0.43, -0.32)	19.7	29.97	11.07	433.52	672.05	235.87	19.33	29.59	10.31	483.57	736.58	256.19	113.13	177.54	59.53	3456.16	5406.98	1819.2	69.81	108.72	35.47	2288.14	3443.04	1260.76
Guyana	Caribbean	Latin America and Caribbean	0.618	Middle SDI	-1.29 (-1.76, -0.81)	-1.88 (-2.20, -1.56)	25.15	38.02	14.37	502.22	777.17	271.34	38.06	55.19	22.91	873.57	1256.5	516.3	132.97	205.43	74.44	3109.63	4888.39	1619.35	131.43	189.76	77.1	3501.91	5070.78	2022.94
Haiti	Caribbean	Latin America and Caribbean	0.432	Low SDI	-0.56 (-0.67, -0.44)	-1.03 (-1.12, -0.94)	41.63	60.09	27.42	847.91	1232.57	543.24	49.15	68.33	34.24	1152.49	1586.42	808.25	2340.26	3424.37	1488.9	59768.2	87222.9	37371.9	1423.54	1975.17	997.8	40384.8	55588.4	28142.2
Honduras	Central Latin America	Latin America and Caribbean	0.496	Low-middle SDI	0.99 (0.60, 1.38)	0.19 (-0.09, 0.47)	32.6	44.19	22.95	597.1	812.08	418.4	24.75	34.09	17.44	569.82	771.13	410.43	1628.57	2225.32	1146.27	34884	47134.2	24270.4	465.02	641.54	329.24	13023.8	17447.5	9395.61
Hungary	Central Europe	Central Europe, eastern Europe, and central Asia	0.791	High-middle SDI	-1.74 (-1.97, -1.50)	-2.34 (-2.58, -2.10)	4.39	9.79	0.55	85.5	185.37	15.36	7.36	16	0.63	171.76	357.46	25.01	907.57	2014.39	118.74	15809.3	34083.6	2481.28	1013.08	2194.15	85.09	23815.5	49996.5	3036.88
Iceland	Western Europe	High income	0.869	High SDI	-3.43 (-3.68, -3.18)	-3.98 (-4.06, -3.90)	1.55	3.34	0.15	27.36	56.68	5.92	4.22	8.47	0.41	86.43	166.35	16.95	10.74	22.7	1.19	155.55	328.39	29.49	12.67	25.45	1.27	244.87	472.39	46.12
India	South Asia	South Asia	0.566	Low-middle SDI	-0.82 (-1.03, -0.60)	-1.08 (-1.56, -0.60)	23.4	31.3	16.5	589.04	770.67	422.52	29.85	39.62	21.47	810.05	1024.08	608.99	232513	310527	161336	6.96402e+06	9.09694e+06	4.95096e+06	115043	152355	83744.6	4.50448e+06	5.73591e+06	3.33374e+06
Indonesia	Southeast Asia	Southeast Asia, east Asia, and Oceania	0.66	Middle SDI	0.16 (0.10, 0.21)	-0.75 (-0.78, -0.71)	16.28	24.94	8.51	338.33	528.23	175.89	15.57	23.8	8.3	421.26	615.35	239.61	27399.7	43047.2	13714.1	711530	1.15666e+06	349816	13512.7	20465.3	6972.97	493913	715401	285283
Iran (Islamic Republic of)	North Africa and Middle East	North Africa and Middle East	0.67	Middle SDI	-1.65 (-1.75, -1.54)	-2.30 (-2.37, -2.22)	23.97	32.68	16.51	454.39	597.63	323.19	38.68	52.06	27.26	890.04	1145.46	650.56	14878.4	20243.2	10366	320435	419539	227956	8177.94	10698.1	5887.63	262852	335512	194524
Iraq	North Africa and Middle East	North Africa and Middle East	0.671	Middle SDI	-0.61 (-0.79, -0.44)	-1.11 (-1.26, -0.95)	20.65	30.8	11.5	413.92	617.65	227.02	24.72	36.97	13.55	572.24	854.71	322.32	3635.14	5507.9	1916.89	95411.3	145915	52113.5	1729.91	2609.91	939.96	49549.9	72930.4	27956.1
Ireland	Western Europe	High income	0.867	High SDI	-3.82 (-3.99, -3.64)	-4.54 (-4.68, -4.40)	2.86	5.09	0.88	47.33	85.98	15.86	8.82	15.05	2.92	181.04	299.01	67	225.44	399.62	69.87	3507.65	6358.6	1130.08	348.68	589.54	117.36	7251.18	11885.1	2690.79
Israel	Western Europe	High income	0.803	High-middle SDI	-3.81 (-4.18, -3.44)	-4.00 (-4.29, -3.70)	1.73	3.44	0.28	32.26	62.06	9.14	5.33	10.28	0.78	105.56	195.21	25.31	227.37	448.55	38.4	3733.89	7175.77	975.84	242.11	467.93	36.65	5081.85	9347.45	1249.31
Italy	Western Europe	High income	0.801	High-middle SDI	-2.67 (-2.81, -2.52)	-3.24 (-3.36, -3.13)	3.09	5.66	1.04	49.76	87.21	19.14	6.72	11.05	2.46	128.71	207	54.67	6097.32	11067.9	2162.11	76616.2	134639	28096.6	5826.17	9601.38	2173.07	109119	177183	44136.5
Jamaica	Caribbean	Latin America and Caribbean	0.684	Middle SDI	-0.92 (-2.23, 0.40)	-1.30 (-2.57, -0.01)	9.85	15.41	5.33	188.63	300.82	96.55	13.89	21.12	7.97	283.76	419.25	163.48	321.74	498.38	177.43	5707.31	9086.77	2916.52	251.47	383.93	144.76	5106.75	7577.7	2967.74
Japan	High-income Asia Pacific	High income	0.87	High SDI	-4.14 (-4.41, -3.86)	-4.12 (-4.15, -4.10)	0.72	1.85	0.03	14.77	37.28	2.53	2.47	5.47	0.16	49.66	105.2	8.84	3923.5	9663.83	197.77	54500.8	134791	6133.52	3715.05	8210.03	217.32	78737.1	169443	12274.8
Jordan	North Africa and Middle East	North Africa and Middle East	0.731	High-middle SDI	-2.07 (-2.64, -1.50)	-2.46 (-2.77, -2.14)	10.18	16.95	4.7	205.89	331.45	102.19	18.86	30.71	9.17	426.44	665.69	225.22	446.33	745.23	185.49	13618.4	21659.2	6681.93	194.86	317.16	93.63	6919.95	10402	3858.93
Kazakhstan	Central Asia	Central Europe, eastern Europe, and central Asia	0.723	High-middle SDI	-0.14 (-0.47, 0.20)	-0.82 (-1.14, -0.50)	9.18	17.54	2.16	160.26	319.31	36.21	9.56	18.7	1.59	206.44	396.52	43.68	1212.79	2376.56	244.06	25391.1	52357.8	5115.55	1062.19	2075.86	168.45	26328.8	50724.1	5884.05
Kenya	Eastern Sub-Saharan Africa	Sub-Saharan Africa	0.508	Low-middle SDI	-0.70 (-0.80, -0.60)	-1.05 (-1.15, -0.96)	8.98	14.88	4.17	175.58	288.33	84.3	10.94	16.91	5.89	238.76	359.96	132.64	1389.12	2352.7	600.04	39418.9	64286.8	18844.4	718.36	1130.21	376.96	23168.7	34826.1	13367.6
Kiribati	Oceania	Southeast Asia, east Asia, and Oceania	0.527	Low-middle SDI	-0.21 (-0.27, -0.15)	-0.38 (-0.43, -0.33)	11.76	23.36	3.04	306	619.92	85.26	12.55	26.32	2.49	341.66	727.31	78.01	6.59	14.27	1.2	244.31	506.18	69.18	4.09	9.14	0.59	150.46	326.56	37.91
Kuwait	North Africa and Middle East	North Africa and Middle East	0.851	High SDI	-1.86 (-2.81, -0.90)	-2.42 (-3.62, -1.22)	6.73	11.02	3	136.52	225.19	59.63	11.58	18.52	5.59	273.83	415.8	138.77	132.44	228.56	51.99	3617.32	6395	1448.38	60.08	95.06	26.91	2162.7	3310.93	1056.54
Kyrgyzstan	Central Asia	Central Europe, eastern Europe, and central Asia	0.596	Low-middle SDI	1.11 (0.29, 1.93)	0.21 (-0.30, 0.72)	13.6	22.65	5.38	261.99	434.11	109.36	10.26	18.32	2.79	247.88	432.05	79.52	496.38	837.34	183.17	11740	19507.8	4789.1	296.06	530.46	78.97	7959.46	13668.5	2800.13
Lao People's Democratic Republic	Southeast Asia	Southeast Asia, east Asia, and Oceania	0.49	Low-middle SDI	-0.34 (-0.42, -0.26)	-1.18 (-1.25, -1.12)	15.32	24	7.48	336.55	540.07	166.65	16.9	28.24	7.48	473.96	749.01	240.86	543.52	886.51	249.54	15270	24923.5	7330.75	312.88	527	134.83	12075.1	18409.9	6420.95
Latvia	Eastern Europe	Central Europe, eastern Europe, and central Asia	0.82	High SDI	-1.02 (-1.93, -0.10)	-1.34 (-2.36, -0.31)	2.55	7.3	<0.01	56.42	149.2	5.18	3.47	10.81	<0.01	85.46	236.13	7.5	112.67	321.92	<0.01	2038.38	5587.79	102.79	120.07	374.48	<0.01	2857.96	8100.71	191.7
Lebanon	North Africa and Middle East	North Africa and Middle East	0.708	High-middle SDI	-1.88 (-1.95, -1.81)	-2.49 (-2.54, -2.43)	12.86	20.13	6.21	233.98	374.27	114.63	22.33	34.16	11.88	487.16	731.95	271.48	645.57	1013.46	312.65	12100	19400.8	5937.13	429.07	660.38	227.94	11379	16647.5	6501.53
Lesotho	Southern Sub-Saharan Africa	Sub-Saharan Africa	0.507	Low-middle SDI	1.16 (1.07, 1.25)	0.69 (0.59, 0.79)	22.83	35.85	12.85	500.35	781.36	281.83	16.44	24.58	9.39	411.47	589.61	253.23	240.29	380.16	132.06	6491.59	10145	3591.63	148.48	218.24	85.44	4476.92	6329.35	2785.16
Liberia	Western Sub-Saharan Africa	Sub-Saharan Africa	0.37	Low SDI	0.20 (0.01, 0.40)	-0.12 (-0.33, 0.08)	13.86	20.85	7.72	302.93	465.4	170.71	13.07	20.69	6.57	311.52	482.59	165.71	224.61	354.36	117.71	7199.22	10876.3	3991.43	125.8	201.03	61.6	3811.26	5738.91	2067.67
Libya	North Africa and Middle East	North Africa and Middle East	0.709	High-middle SDI	-1.22 (-1.75, -0.69)	-1.63 (-2.10, -1.16)	9.56	16.2	4.1	193.59	325.71	85.81	13.88	21.78	7.02	318.45	490.52	169.66	397.52	697.22	160.76	9533.26	16469.2	4094.4	231.02	365.69	114.06	6746.71	10259.1	3634.59
Lithuania	Eastern Europe	Central Europe, eastern Europe, and central Asia	0.843	High SDI	-0.75 (-1.27, -0.23)	-1.19 (-1.69, -0.69)	2.05	6.52	<0.01	44.98	126.78	3.89	2.6	8.66	<0.01	64.48	183.17	6.69	131.39	418.72	<0.01	2340.31	6954.59	113.1	113.72	380.47	<0.01	2743.19	8007.82	241.49
Luxembourg	Western Europe	High income	0.895	High SDI	-3.80 (-3.96, -3.64)	-4.28 (-4.45, -4.12)	1.63	3.51	0.14	27.38	58.52	4.81	5.01	10.06	0.46	97.32	192.03	15.79	19.18	40.91	1.86	282.94	605.38	44.28	26.48	53.14	2.32	511.44	1019.71	72.18
Madagascar	Eastern Sub-Saharan Africa	Sub-Saharan Africa	0.396	Low SDI	-0.49 (-0.63, -0.35)	-0.85 (-0.99, -0.72)	17.98	29.69	9.04	361.05	609.8	172.27	21.17	32.51	11.54	473.86	722.77	253.29	1378	2422.54	598.67	40977.8	71200.8	18779.6	917.06	1417.71	485.78	26798.7	40867.1	14085.4
Malawi	Eastern Sub-Saharan Africa	Sub-Saharan Africa	0.384	Low SDI	-0.64 (-0.71, -0.56)	-0.94 (-1.05, -0.83)	14.5	21.82	8.38	301.81	448.8	178.4	17.52	26.72	10.31	399.22	590.54	243.28	822.4	1262.17	457.99	24319.5	35974.5	13895.9	537.57	825.2	305.69	17885.4	26125.5	10816
Malaysia	Southeast Asia	Southeast Asia, east Asia, and Oceania	0.737	High-middle SDI	-0.87 (-1.41, -0.32)	-1.75 (-1.94, -1.56)	5.03	10.06	0.86	109.73	225.02	22.24	6.67	12.97	1.04	180.77	334.26	42.46	1149.09	2358.55	173.08	29137	60844.6	5830.75	565.7	1113.82	81.78	19631.6	35491.2	5699.19
Maldives	Southeast Asia	Southeast Asia, east Asia, and Oceania	0.562	Low-middle SDI	-2.83 (-3.20, -2.47)	-3.53 (-3.76, -3.30)	7.27	11.94	3.27	144.18	235.87	65.53	16.7	26.26	7.45	401.58	619.53	189.09	17.69	29.96	7.42	443.72	743.85	190.57	12	19.2	4.99	430.82	660.07	216.31
Mali	Western Sub-Saharan Africa	Sub-Saharan Africa	0.263	Low SDI	0.30 (0.18, 0.42)	-0.19 (-0.33, -0.06)	18.18	26.05	11.49	368.75	527.06	232.65	16.74	24.78	9.61	392.04	564.91	237.12	1224.26	1792	744.46	34478.3	49837.9	21173.7	569.74	844.69	327.11	18456.8	26200	11349.5
Malta	Western Europe	High income	0.801	High-middle SDI	-2.73 (-3.06, -2.40)	-3.13 (-3.41, -2.85)	9.69	13.54	6.55	175.77	241.94	120.52	21.58	28.98	14.75	441.42	580.63	308.11	98.52	138.91	66.31	1622.39	2210.61	1114.89	88.13	117.92	60.49	1867.98	2455.49	1313.63
Marshall Islands	Oceania	Southeast Asia, east Asia, and Oceania	0.544	Low-middle SDI	-1.09 (-1.20, -0.97)	-1.28 (-1.43, -1.14)	9.48	20	1.95	206.69	463.24	47.25	13.07	24.88	3.41	302.67	594.66	85.45	2.16	5.39	0.23	73.55	173.33	16.18	1.72	3.49	0.38	59.69	113.79	20.33
Mauritania	Western Sub-Saharan Africa	Sub-Saharan Africa	0.496	Low-middle SDI	-1.24 (-1.34, -1.13)	-1.81 (-1.94, -1.68)	7.17	12.26	2.79	142.1	248.23	55.44	10.16	17.77	3.36	238.93	411.4	83.93	122.06	215.27	44.63	3087.78	5360.8	1230.48	89.17	157.14	27.88	2648.15	4459.73	999.38
Mauritius	Southeast Asia	Southeast Asia, east Asia, and Oceania	0.705	High-middle SDI	-2.40 (-2.66, -2.13)	-2.94 (-3.19, -2.68)	4.09	9.12	0.55	90.6	199.26	17.23	8.45	17.59	1.01	220.27	438.86	43.18	66.06	148.35	8.35	1521.23	3381.02	248.25	56.72	119.18	6.46	1781.8	3500.14	380.36
Mexico	Central Latin America	Latin America and Caribbean	0.649	Middle SDI	-0.35 (-0.51, -0.18)	-0.65 (-0.77, -0.53)	11.49	16.55	7.25	214.56	310.55	130.43	12.96	17.61	8.49	266.48	358.71	177.14	12211.6	17578.7	7624.42	245356	356440	146211	4663.25	6344.25	3046.22	118268	158741	78258.4
Micronesia (Federated States of)	Oceania	Southeast Asia, east Asia, and Oceania	0.58	Low-middle SDI	-0.84 (-0.90, -0.79)	-1.34 (-1.40, -1.28)	10.62	22.58	2.94	254.98	546.78	71.66	13.59	26.07	4.46	377.66	714.56	130.97	6.03	13.67	1.24	193.76	425.98	48.92	5.83	11.53	1.8	211.87	392.19	78.11
Monaco	Western Europe	High income	0.902	High SDI	-2.26 (-2.37, -2.16)	-2.90 (-3.02, -2.78)	2.09	4.29	0.31	31.54	69.1	4.52	4.07	8.07	0.57	74.16	148.72	11.97	2.63	5.28	0.43	33.54	70.62	4.89	3.28	6.49	0.47	51.86	103.54	7.66
Mongolia	Central Asia	Central Europe, eastern Europe, and central Asia	0.606	Low-middle SDI	-0.66 (-0.97, -0.35)	-1.33 (-1.69, -0.97)	19.5	32.54	8.65	358.04	626.86	144.77	23.43	38.24	10.21	524.4	863.84	227.02	307.76	550.85	114.2	7814	14598.6	2615.07	212.41	352.5	90.08	5803.92	9569.94	2582.17
Montenegro	Central Europe	Central Europe, eastern Europe, and central Asia	0.791	High-middle SDI	0.73 (0.18, 1.29)	0.09 (-0.11, 0.29)	5.45	12.42	0.17	96.84	217.26	10.63	4.47	11.2	0.01	95.08	220.81	8.7	48.96	112.34	1.08	898.69	2058.54	71.58	25.18	63.06	0.02	581.99	1358.04	53.39
Morocco	North Africa and Middle East	North Africa and Middle East	0.548	Low-middle SDI	-0.48 (-1.12, 0.17)	-1.14 (-1.51, -0.77)	22.33	33.88	11.96	426.55	636.55	230.04	25.78	37.99	14.72	598.69	861.8	359.48	5512.4	8396.83	2885.03	125845	191108	66688.7	2992.12	4405.7	1701.57	90531.9	130403	54975.4
Mozambique	Eastern Sub-Saharan Africa	Sub-Saharan Africa	0.307	Low SDI	0.14 (0.01, 0.28)	-0.20 (-0.33, -0.06)	24.85	36.43	15.71	526.55	760.7	325.6	23.86	35.16	15.3	555.63	791.12	372.85	2151.69	3169.84	1323.06	61823.4	90691.5	38059.8	1174.87	1722.37	746.01	38111	53491.3	25698.9
Myanmar	Southeast Asia	Southeast Asia, east Asia, and Oceania	0.521	Low-middle SDI	-1.05 (-1.14, -0.97)	-1.99 (-2.08, -1.89)	13.21	21.07	6.36	291.71	468.64	142.98	17.9	29.88	7.75	521.43	826.6	261.82	5232.35	8576.27	2458.02	135455	220546	63982.1	3803.53	6426.38	1609.01	146816	227385	76320.1
Namibia	Southern Sub-Saharan Africa	Sub-Saharan Africa	0.612	Middle SDI	-0.49 (-0.72, -0.26)	-0.99 (-1.24, -0.74)	11.33	18.62	5	224.98	371.17	98.84	13.2	21.53	6.05	304.24	487.26	144.92	135.43	223.58	58.73	3135.79	5253.02	1356.88	85.12	137.13	39.33	2313.22	3658.73	1148.51
Nauru	Oceania	Southeast Asia, east Asia, and Oceania	0.618	Middle SDI	-0.71 (-0.80, -0.62)	-0.32 (-0.49, -0.14)	4.15	13.12	0.3	89.11	296.66	10.67	5.06	14.65	0.69	98.27	325.4	11.88	0.1	0.41	<0.01	4.52	15.5	0.8	0.11	0.43	<0.01	4.16	14.85	0.61
Nepal	South Asia	South Asia	0.422	Low SDI	0.31 (0.20, 0.42)	-0.52 (-0.60, -0.44)	19.85	27.39	13.28	456.44	615.15	315.09	18.21	26.51	11.81	531.47	745.84	364.49	3757.44	5168.16	2521.62	105585	143645	73134.2	1533.5	2224.51	977.14	65261	87537.6	43638.1
Netherlands	Western Europe	High income	0.883	High SDI	-3.27 (-3.58, -2.95)	-3.97 (-4.28, -3.65)	1.72	3.4	0.27	28.47	57.01	6.35	4.5	8.55	0.75	91.71	172.4	21.33	663.65	1298.93	107.67	9767.26	19565	1940.29	909.2	1721.27	151.39	17799.4	33454.1	3820.37
New Zealand	Australasia	High income	0.84	High SDI	-2.75 (-2.97, -2.53)	-3.25 (-3.52, -2.98)	3.27	5.63	1.18	63.5	105.37	27.18	7.35	12.46	2.61	165.47	267.59	68.07	283.16	485.76	101.86	4777.56	7956.46	1953.06	281.15	477.95	99.9	6293.93	10250	2555.16
Nicaragua	Central Latin America	Latin America and Caribbean	0.517	Low-middle SDI	0.25 (-0.20, 0.71)	-0.64 (-1.04, -0.24)	21.09	29.25	13.93	338.91	473.61	219.81	19.83	26.06	14.12	408.22	529.57	292.04	714.31	995.32	464.02	13558.8	19192.1	8578.32	261.95	344.41	185.29	6524.87	8458.8	4642.01
Niger	Western Sub-Saharan Africa	Sub-Saharan Africa	0.162	Low SDI	0.43 (0.24, 0.62)	0.08 (-0.13, 0.29)	21.06	29.96	13.77	455.57	636.29	297.64	18.66	27.71	11.36	446.58	649.66	278.06	1266.89	1823.05	799.27	41272.8	57310.1	26619.5	434.61	652.14	262.04	15383	21826.7	9795.81
Nigeria	Western Sub-Saharan Africa	Sub-Saharan Africa	0.515	Low-middle SDI	-0.78 (-0.95, -0.60)	-1.20 (-1.35, -1.06)	8.02	13.36	3.55	169.06	274.45	79.14	10.05	17.68	3.88	241.1	414.84	104.58	5472.26	9269.23	2348.26	162719	259028	80231.1	3870.76	6964.28	1533.15	120233	197962	55923.4
Niue	Oceania	Southeast Asia, east Asia, and Oceania	0.711	High-middle SDI	-1.78 (-2.06, -1.50)	-1.77 (-1.95, -1.60)	1.84	5.38	0.56	27.25	101.97	7.04	3.1	8.11	0.95	45.52	152.07	11.98	0.03	0.11	0.01	0.52	2.13	0.11	0.07	0.18	0.02	1	3.29	0.26
North Macedonia	Central Europe	Central Europe, eastern Europe, and central Asia	0.744	High-middle SDI	0.34 (-0.03, 0.70)	-0.41 (-0.67, -0.15)	12.77	23.32	3.72	205.7	381.91	60.53	11.68	22.03	1.97	235.18	435.68	54.24	312.46	581.58	82.76	5886.88	11174	1569.14	182.95	346.15	30.61	4255.73	8004.54	973.11
Northern Mariana Islands	Oceania	Southeast Asia, east Asia, and Oceania	0.771	High-middle SDI	-2.04 (-2.19, -1.89)	-1.76 (-1.92, -1.61)	0.65	3.41	<0.01	14.26	69.8	1.03	1.18	4.95	0.03	23.84	104.09	1.48	0.22	1.29	<0.01	6.65	35.88	0.49	0.11	0.61	<0.01	4.69	21.27	0.49
Norway	Western Europe	High income	0.913	High SDI	-3.67 (-3.98, -3.36)	-4.10 (-4.36, -3.84)	1.69	3.37	0.33	29.84	58.85	7.71	5.04	9.68	1.07	101.05	191.51	25.31	197.05	388.03	39.78	2937.25	5829.41	701.92	368.97	704.92	79.83	6671.13	12716.5	1603.42
Oman	North Africa and Middle East	North Africa and Middle East	0.783	High-middle SDI	-1.66 (-2.05, -1.27)	-2.54 (-2.86, -2.22)	18.18	28.32	9.07	305.94	481.84	149.32	29.23	45.29	15.46	635.85	972.07	344.36	164.21	269.17	70.66	4537.26	7490.55	2190.91	153.62	240.89	78.54	4716.78	7157.28	2576.48
Pakistan	South Asia	South Asia	0.449	Low SDI	0.70 (0.66, 0.75)	0.36 (0.30, 0.41)	23.29	33.39	14.51	542.51	774.51	340.58	19.07	27.47	11.29	491.26	690.84	304.94	21167.4	31148	12736.4	678026	982017	411603	10041.3	14400.2	5966.54	326535	451635	207487
Palau	Oceania	Southeast Asia, east Asia, and Oceania	0.738	High-middle SDI	-1.76 (-1.83, -1.70)	-1.72 (-1.79, -1.64)	1.03	4.78	0.05	24.13	108.82	2.87	1.72	6.78	0.1	39.89	155.42	5.02	0.15	0.81	<0.01	4.68	23.4	0.47	0.12	0.56	<0.01	4.24	16.34	0.65
Palestine	North Africa and Middle East	North Africa and Middle East	0.588	Low-middle SDI	-1.47 (-1.66, -1.28)	-2.02 (-2.31, -1.74)	19.48	29.19	10.87	364.46	544.2	213.66	30.06	43.75	17.95	648.99	925.5	400.36	318.74	491.76	172.39	8613.61	12804.8	5036.58	225.67	330.22	133.97	6499.31	9163.59	4124.3
Panama	Central Latin America	Latin America and Caribbean	0.686	Middle SDI	-1.48 (-2.00, -0.96)	-1.90 (-2.38, -1.41)	7.02	10.41	3.98	132.56	203.98	73.94	11.13	15.55	6.83	237.44	325.82	146.79	301.57	446.81	171.57	5527.73	8500.24	3081.35	156.4	219.26	95.01	3669.45	5057.48	2291.2
Papua New Guinea	Oceania	Southeast Asia, east Asia, and Oceania	0.394	Low SDI	0.57 (0.51, 0.64)	-0.10 (-0.16, -0.05)	4.82	11.83	0.39	118.01	284.9	23.46	4.09	10.52	0.09	121.08	282.63	23.69	158.05	443.59	6.06	6692.69	15708.8	1762.98	58.71	167.81	0.31	3150.73	6707.26	920.1
Paraguay	Tropical Latin America	Latin America and Caribbean	0.638	Middle SDI	-0.49 (-0.90, -0.07)	-0.95 (-1.40, -0.49)	8.87	14	4.47	171.23	276.01	85.14	10.61	16.34	5.81	233.65	350.64	127.72	461.81	734.2	231.33	9451.16	15533.5	4627.45	218.22	334.94	116.85	5544.15	8303.99	3058.67
Peru	Andean Latin America	Latin America and Caribbean	0.648	Middle SDI	-1.97 (-2.67, -1.27)	-2.37 (-3.05, -1.69)	3.97	6.59	1.96	85.71	142.04	43.73	7.21	11.25	3.43	173.45	265.18	87.95	1299.14	2158.86	642.69	27915.6	46189.4	14170.7	801.68	1266.52	378.32	23601.6	35947.3	12027.6
Philippines	Southeast Asia	Southeast Asia, east Asia, and Oceania	0.623	Middle SDI	1.89 (1.70, 2.08)	1.23 (1.02, 1.44)	7.91	15.08	3.22	195.3	356.05	86.58	4.6	8.93	1.47	137.23	231.31	62.89	5390.48	10340	2107.64	164164	298479	72863.9	1090.85	2048.35	373.92	57190.6	90742.6	29455.3
Poland	Central Europe	Central Europe, eastern Europe, and central Asia	0.802	High-middle SDI	-2.48 (-2.77, -2.18)	-3.01 (-3.36, -2.66)	5.08	9.32	1.56	96.24	172.96	32.46	10.19	18.65	2.89	229.91	401.77	76.95	3791.43	6947.99	1186.16	65784.4	117374	21544.2	4175.99	7595.44	1207.37	97946.7	171085	32650.8
Portugal	Western Europe	High income	0.743	High-middle SDI	-3.65 (-3.93, -3.36)	-3.99 (-4.23, -3.74)	5.6	8.08	3.22	96.21	140.47	55.57	16.2	22.97	9.64	311.68	431.44	192.82	1669.41	2407.88	974.11	23681.3	34329.4	13697.7	2096.97	2934.19	1265.9	41842.7	57865.4	25773
Puerto Rico	Caribbean	Latin America and Caribbean	0.814	High SDI	-2.97 (-3.26, -2.67)	-3.22 (-3.39, -3.05)	1.92	4.27	0.2	36.97	87.59	5.28	4.63	9.13	0.67	92.49	185.43	15.21	166.93	353.37	20.13	2647.28	6010.4	337.62	157.87	311.97	21.83	3308.14	6631.9	540.26
Qatar	North Africa and Middle East	North Africa and Middle East	0.83	High SDI	-1.09 (-1.69, -0.49)	-1.99 (-3.33, -0.63)	8.07	15.21	2.31	123.84	232.85	38.45	11.09	21.56	1.84	223.02	419.02	48.01	21.38	47.1	2.81	975.51	1881.81	289.64	7.79	15.97	0.89	307.6	588.08	80.55
Republic of Korea	High-income Asia Pacific	High income	0.878	High SDI	-5.20 (-5.48, -4.93)	-6.10 (-6.28, -5.92)	2.31	4.19	0.74	36.03	67.36	10.45	10.77	18.16	3.79	220.97	372.02	82.65	1862.73	3393.13	582.78	30940.9	57752	8514.44	2435.92	4177.19	818.91	65670.6	110937	24564.1
Republic of Moldova	Eastern Europe	Central Europe, eastern Europe, and central Asia	0.696	High-middle SDI	0.19 (-1.06, 1.46)	0.09 (-0.39, 0.58)	6.62	13.96	0.97	148.64	287.6	36.33	6.43	15.71	0.04	147.03	324.68	19.74	385	810.9	56.95	8041.95	15980.2	1725.47	238.12	576.76	0.55	6305.77	13907.6	872.07
Romania	Central Europe	Central Europe, eastern Europe, and central Asia	0.76	High-middle SDI	-1.17 (-1.79, -0.55)	-1.58 (-2.07, -1.08)	9.48	16.91	3.21	169.75	306.53	57.23	13.22	23.9	3.46	266.16	464.58	79	3774.46	6705.78	1294.69	62341.3	112650	20695.2	3142.12	5615.47	804.98	70785.2	123182	20854.8
Russian Federation	Eastern Europe	Central Europe, eastern Europe, and central Asia	0.805	High-middle SDI	-0.22 (-1.16, 0.72)	-0.47 (-1.42, 0.49)	3.18	8.96	0.04	72.74	191.81	7.79	3.46	10.72	0.01	84.67	234.47	8.08	7470.75	20943.2	96.59	159732	429102	12746.8	5614.83	17281.1	9.98	145665	408580	12136.6
Rwanda	Eastern Sub-Saharan Africa	Sub-Saharan Africa	0.429	Low SDI	-2.12 (-2.36, -1.89)	-2.77 (-3.05, -2.49)	11.2	17.86	5.65	219.21	352.69	108.19	20.56	32.98	10.59	485.89	752.57	253.46	479.41	793.31	225.44	13563.8	21710.2	6755.53	501.89	801.89	248.56	16143.1	24813.1	8832.36
Saint Kitts and Nevis	Caribbean	Latin America and Caribbean	0.746	High-middle SDI	-2.61 (-2.82, -2.39)	-3.26 (-3.70, -2.81)	9.08	15.35	3.51	158.7	287.78	54.07	19.87	31.74	8.89	405.93	661.38	170.39	4.6	8.16	1.54	95.27	179.78	27.77	7.15	11.41	3.24	147.91	238.04	65.11
Saint Lucia	Caribbean	Latin America and Caribbean	0.67	Middle SDI	-2.42 (-2.90, -1.94)	-2.95 (-3.24, -2.66)	9.58	14.98	4.98	167.01	268.61	80.34	19.95	28.95	11.51	397.53	569.62	225.4	19.06	30.05	9.74	347.83	563.87	163.62	15.63	22.53	9.07	346.55	494.65	198.87
Saint Vincent and the Grenadines	Caribbean	Latin America and Caribbean	0.627	Middle SDI	-1.17 (-1.37, -0.97)	-1.75 (-1.91, -1.59)	19.67	28.19	12.33	336.33	483.21	203.83	27.71	37.92	18.67	561.54	758.03	380.11	23.67	33.95	14.82	437.97	633.12	263.76	18.67	25.48	12.63	404.72	545.56	275.45
Samoa	Oceania	Southeast Asia, east Asia, and Oceania	0.641	Middle SDI	-0.91 (-0.94, -0.88)	-0.96 (-0.99, -0.93)	3.55	10.04	0.08	84.08	226.17	13.45	4.62	12.28	0.11	111.24	288.81	17.16	4.36	13.01	0.07	132.07	348.26	26.67	3.33	9.35	0.04	113.85	271.92	26
San Marino	Western Europe	High income	0.884	High SDI	-1.52 (-1.59, -1.46)	-1.97 (-2.01, -1.92)	1.97	4.1	0.35	33.9	72.82	8.45	3.07	5.92	0.5	60.41	113.08	14.85	1.67	3.45	0.32	22.96	47.85	5.28	0.98	1.9	0.16	19.08	35.89	4.42
Sao Tome and Principe	Western Sub-Saharan Africa	Sub-Saharan Africa	0.502	Low SDI	0.61 (0.42, 0.79)	0.03 (-0.19, 0.26)	11.39	18.27	5.08	221.16	362.39	94.14	9.54	15.66	3.97	218.74	356.51	94.06	9.28	15.38	3.84	233.57	394.48	95.86	5.24	8.7	2.12	153.02	241.97	69.84
Saudi Arabia	North Africa and Middle East	North Africa and Middle East	0.805	High-middle SDI	-1.20 (-1.25, -1.15)	-1.62 (-1.70, -1.55)	16.19	24.1	9.11	326.75	497.94	172.94	22.88	33.31	13.5	522.06	756.8	311.34	1959.66	3146.08	942.35	58723.6	97434.2	26928	1160.73	1716.06	676.07	35138.2	51220.3	20970.9
Senegal	Western Sub-Saharan Africa	Sub-Saharan Africa	0.389	Low SDI	-0.38 (-0.71, -0.04)	-0.84 (-1.24, -0.44)	10.12	16.42	4.8	198.07	327.83	92.47	11.29	18.07	5.03	251.91	400.33	116.96	602.32	1007.23	266.37	15227.3	25099.6	7113.81	305.05	493.96	131.19	9122.52	14223.1	4518.58
Serbia	Central Europe	Central Europe, eastern Europe, and central Asia	0.767	High-middle SDI	-0.03 (-0.43, 0.38)	-0.87 (-1.07, -0.66)	10.37	18.54	3.43	172.1	307.71	62.91	10.7	20.04	2.36	222.73	400.22	62.34	1457.81	2605.82	464.66	25487.9	45380.4	8692.43	1053.53	1949.53	238.65	24117.7	43271.2	6727.2
Seychelles	Southeast Asia	Southeast Asia, east Asia, and Oceania	0.724	High-middle SDI	-1.66 (-2.05, -1.26)	-2.20 (-2.53, -1.87)	3.93	9.3	0.22	84.07	195.56	11.11	6.39	14.48	0.33	160.16	335.3	21.6	3.74	8.95	0.17	89.61	212.63	10.76	3.54	8.02	0.19	93.37	191.58	14.79
Sierra Leone	Western Sub-Saharan Africa	Sub-Saharan Africa	0.347	Low SDI	0.31 (0.21, 0.41)	0.01 (-0.08, 0.10)	13.75	21.65	7.68	301.26	470.69	165.37	12.58	19.96	5.81	299.92	470.61	151.72	403.94	649.46	212.83	12191.1	19197.6	6666.64	215.43	346.52	99.09	6441.33	9884.78	3383.37
Singapore	High-income Asia Pacific	High income	0.861	High SDI	-3.84 (-3.98, -3.69)	-4.56 (-4.70, -4.42)	2.34	4.26	0.7	42.35	80.37	10.21	7.34	12.5	2.43	164.62	277.44	56.87	168.19	309.68	47.37	3225.24	6241.68	723.97	140.85	241.19	44.48	3719.63	6350.26	1249.31
Slovakia	Central Europe	Central Europe, eastern Europe, and central Asia	0.812	High SDI	-1.79 (-2.07, -1.51)	-2.51 (-2.81, -2.22)	4.61	9.95	0.54	81.98	175.35	13.36	7.77	16.58	0.58	170.14	349.78	22.19	415.92	888.89	46.86	7268.89	15771.5	993.77	439.39	936.96	31.72	9925.42	20624.8	1238.37
Slovenia	Central Europe	Central Europe, eastern Europe, and central Asia	0.84	High SDI	-2.63 (-2.76, -2.50)	-3.01 (-3.30, -2.71)	2.05	4.66	0.15	37.95	80.37	7.21	4.39	10.07	0.18	91.61	202.52	12.72	107.94	243.75	8.51	1624.84	3555.91	225.76	100.61	233.09	3.71	2148.71	4805.05	253.54
Solomon Islands	Oceania	Southeast Asia, east Asia, and Oceania	0.407	Low SDI	-0.08 (-0.14, -0.02)	-0.29 (-0.47, -0.12)	20.88	38.43	7.13	489.87	950.27	161.27	21.36	38.83	7.33	528.97	1005.56	171.85	49.97	103.7	12.49	1706.16	3473.97	534.54	23.96	47.73	6.16	856.12	1643.85	292.7
Somalia	Eastern Sub-Saharan Africa	Sub-Saharan Africa	0.081	Low SDI	-0.47 (-0.55, -0.38)	-0.67 (-0.74, -0.60)	26.28	38.98	15.94	613.38	878.3	388.21	30.27	45.5	18.84	746.25	1067.88	473.1	1293.6	1956.46	755.15	52776.7	75147.8	32412.7	638.42	952.58	381.54	23835.9	34090.8	15160.2
South Africa	Southern Sub-Saharan Africa	Sub-Saharan Africa	0.678	Middle SDI	0.33 (-0.14, 0.80)	-0.49 (-1.00, 0.03)	6.37	11.49	2.22	125.64	223.08	45.42	5.76	10.54	1.72	143.11	256.09	47.88	2345.39	4279.91	788.96	54876	98345.8	19328.8	1099.15	2036.04	326.88	33572.2	59998.8	11713.8
South Sudan	Eastern Sub-Saharan Africa	Sub-Saharan Africa	0.363	Low SDI	-0.73 (-0.81, -0.66)	-1.18 (-1.26, -1.10)	13.52	21.04	7.62	253.42	398.88	136.64	16.74	26.11	9.39	356.76	555.46	194.85	380.65	611.15	200.46	9244.7	14697.5	4780.72	337.4	530.15	186.39	8724.05	13562	4819.58
Spain	Western Europe	High income	0.767	High-middle SDI	-2.59 (-2.74, -2.43)	-2.83 (-2.93, -2.72)	3.28	5.32	1.5	75.3	112.86	40.93	7.08	11.14	3.12	172.81	255.61	93.63	4181.71	6781.49	1976.89	65932.4	101512	34600.8	3719.44	5815.4	1654.93	84809.7	126432	44704.9
Sri Lanka	Southeast Asia	Southeast Asia, east Asia, and Oceania	0.69	High-middle SDI	-1.32 (-1.59, -1.04)	-1.78 (-2.07, -1.49)	2.99	7.09	0.17	71.97	160.85	13.88	4.4	10.41	0.06	122.27	253.07	25.53	653.63	1588.24	28.64	17247.3	39294.3	2962.85	383.36	937.05	1.88	15750.1	30854.1	4121.8
Sudan	North Africa and Middle East	North Africa and Middle East	0.515	Low-middle SDI	-0.80 (-0.85, -0.74)	-1.35 (-1.40, -1.30)	50.27	70.32	35.23	1041.62	1419.62	736.8	63.36	87.03	44.98	1545.98	2077.29	1136.5	7701.12	10883.1	5353.2	207362	286542	144189	5295.55	7294.12	3771.21	164967	219066	122211
Suriname	Caribbean	Latin America and Caribbean	0.636	Middle SDI	-1.19 (-1.82, -0.56)	-1.61 (-2.20, -1.02)	12	18.51	6.39	237.65	381.01	115.13	17.58	25.6	9.81	391.56	571.77	216.24	66.82	103.71	34.64	1408.83	2284.38	656.28	43.33	63.05	23.95	1047.77	1531.81	575.81
Sweden	Western Europe	High income	0.872	High SDI	-2.45 (-2.56, -2.33)	-2.65 (-2.76, -2.53)	1.09	2.98	0.02	25.35	56.51	5.88	2.22	6.02	0.03	54.62	127.33	9.41	287.69	783.29	4.65	4832.63	11717.6	730.98	359.5	971.48	5.78	7263.59	17931.9	839.89
Switzerland	Western Europe	High income	0.929	High SDI	-2.26 (-2.39, -2.14)	-2.79 (-2.91, -2.67)	1.68	3.53	0.18	28.58	56.57	6.47	3.23	6.97	0.17	64.72	130.94	10.28	388.88	817.66	45.39	5119.39	10292.8	934.42	358	768.97	18.97	6482.47	13319.4	814.42
Syrian Arab Republic	North Africa and Middle East	North Africa and Middle East	0.619	Middle SDI	-0.66 (-0.96, -0.36)	-1.38 (-1.61, -1.15)	29.78	44.18	17.92	577.8	834.77	352.37	36.04	51.82	22.5	866.23	1206.59	558.89	2687.47	4062.59	1560.78	67970.6	99934.4	40491.8	1709.77	2435.42	1047.72	54626.2	75345.8	35690
Taiwan (Province of China)	East Asia	Southeast Asia, east Asia, and Oceania	0.868	High SDI	-2.94 (-3.27, -2.61)	-3.16 (-3.36, -2.97)	3.08	5.53	1.05	68.55	122.65	24.77	7.41	12.62	2.57	176.16	283.98	73.48	1255.13	2236	432	26238.4	46984.3	8743.25	989.42	1655.17	352.62	28723.9	46118.3	12343.1
Tajikistan	Central Asia	Central Europe, eastern Europe, and central Asia	0.539	Low-middle SDI	2.00 (1.61, 2.39)	1.09 (0.71, 1.46)	41.77	60.58	25.54	730.19	1052.75	439.73	23.59	33.94	14.27	532.85	750.53	325.23	1278.21	1885.75	743.1	31469.7	45791.2	18606.9	635.07	912.71	384.82	15776.1	22148.4	9787.85
Thailand	Southeast Asia	Southeast Asia, east Asia, and Oceania	0.687	Middle SDI	-2.03 (-2.38, -1.68)	-2.72 (-2.95, -2.50)	1.53	3.91	0.05	49.44	106.52	12.81	2.67	6.64	<0.01	107.45	205.13	31.1	1511.97	3880.88	48.12	44778.5	102032	9556.76	827.42	2042.22	<0.01	51187.2	93498.8	17702.3
Timor-Leste	Southeast Asia	Southeast Asia, east Asia, and Oceania	0.514	Low-middle SDI	1.18 (1.07, 1.29)	0.30 (0.15, 0.44)	16.06	24.79	8.27	341.34	532.91	173.01	11.48	19.06	5.08	314.26	484.59	162.06	106.9	167.64	51.59	2836.21	4435.11	1456.01	26.46	43.95	10.84	1292.04	1939.41	718.83
Togo	Western Sub-Saharan Africa	Sub-Saharan Africa	0.417	Low SDI	0.08 (0.01, 0.14)	-0.28 (-0.46, -0.10)	10.82	17.92	5	232.58	391.17	106.89	10.64	17.73	4.34	253.47	414	109.09	295.14	513.87	121.38	9267.57	15684.6	4161.38	109.38	185.84	42.22	4035.4	6400.5	1853.11
Tokelau	Oceania	Southeast Asia, east Asia, and Oceania	0.626	Middle SDI	-1.73 (-1.91, -1.56)	-1.67 (-1.76, -1.58)	7.42	13.64	3.37	99.14	223.17	36.64	12.31	20.82	6.6	161.3	329.59	66.7	0.08	0.15	0.03	1.21	2.83	0.41	0.1	0.19	0.04	1.88	4.08	0.63
Tonga	Oceania	Southeast Asia, east Asia, and Oceania	0.636	Middle SDI	-1.20 (-1.59, -0.82)	-1.19 (-1.39, -0.99)	2.08	5.78	0.03	55.45	139.33	10.88	2.98	7.35	0.13	78.81	178.3	17.66	1.57	4.38	0.02	47.52	114.82	11.04	1.34	3.51	0.04	53.03	110.1	15.43
Trinidad and Tobago	Caribbean	Latin America and Caribbean	0.757	High-middle SDI	-2.99 (-3.25, -2.72)	-3.16 (-3.43, -2.88)	2.63	6.67	0.14	48.74	133.43	3.72	6.36	13.93	0.54	122.9	278.14	12.21	46.27	118.65	2.22	880.29	2456.92	55.78	44.92	100.61	2.52	1026.66	2343.2	111.37
Tunisia	North Africa and Middle East	North Africa and Middle East	0.672	Middle SDI	-1.03 (-1.14, -0.91)	-1.57 (-1.68, -1.46)	16.53	25.49	9.37	313.16	477.37	180.61	22.27	32.38	13.83	497.22	692.04	319.8	1801.9	2791.33	1003.95	37356.7	57240	21341.7	915.33	1295.74	566.96	26998.5	36940.6	17391.5
Turkey	North Africa and Middle East	North Africa and Middle East	0.748	High-middle SDI	-2.29 (-2.85, -1.72)	-3.06 (-3.49, -2.62)	5.86	10.66	1.92	112.52	201.17	42.18	11.6	19.92	4.21	275.23	444.53	117.66	4678.02	8567.65	1469.89	94642.3	171179	34266.4	3646.89	6178.93	1267.8	109173	173666	49042.7
Turkmenistan	Central Asia	Central Europe, eastern Europe, and central Asia	0.67	Middle SDI	0.13 (-0.39, 0.65)	-0.31 (-1.06, 0.44)	12.18	23.07	3.25	234.52	461.54	55.63	12.04	22.82	2.41	263.02	498.1	60.44	382	753.43	87.55	8659.13	17875.2	1858.44	195.44	375.33	36.79	5363.71	9964.64	1398.16
Tuvalu	Oceania	Southeast Asia, east Asia, and Oceania	0.589	Low-middle SDI	-1.29 (-1.43, -1.16)	-1.46 (-1.52, -1.41)	4.69	12.31	0.52	108.28	286.77	21.23	6.83	16.7	1.01	166.34	401.93	35.04	0.37	1.06	0.02	10.95	29.6	2.13	0.35	0.95	0.02	12.02	28.33	2.63
Uganda	Eastern Sub-Saharan Africa	Sub-Saharan Africa	0.404	Low SDI	-0.61 (-0.70, -0.51)	-1.04 (-1.15, -0.93)	12.36	19.11	6.86	250.32	384.17	139.22	14.66	22.37	8.16	336.85	498.38	200.87	1319.98	2066.38	698.51	39466.1	60730.1	21835.9	772.57	1185.53	422.6	26981.6	39103.1	16012.1
Ukraine	Eastern Europe	Central Europe, eastern Europe, and central Asia	0.736	High-middle SDI	0.32 (-0.28, 0.92)	0.19 (-0.54, 0.93)	4.13	12.24	0.03	81.96	233.77	7.18	3.77	10.89	<0.01	78.41	211.74	6.39	3176.28	9357.98	15.13	59476.2	174399	3372.27	2441.04	7059.02	0.21	52608.7	145116	3291.1
United Arab Emirates	North Africa and Middle East	North Africa and Middle East	0.88	High SDI	-2.52 (-3.16, -1.87)	-2.95 (-3.50, -2.40)	8.37	16.85	2.15	150.8	303.94	37.81	17.75	30.83	6.7	362.87	616.11	137.23	125.3	326.26	9.98	5247.36	12668	1113.5	50.24	91.8	14.24	1891.67	3466.75	625.58
United Kingdom	Western Europe	High income	0.847	High SDI	-3.85 (-4.11, -3.59)	-4.24 (-4.37, -4.11)	1.57	3.43	0.24	29.14	62.08	6.87	4.92	9.95	0.82	102.61	198.74	25.01	2309.53	4972.15	370.36	35994.3	77274	7799.22	4570.44	9184.94	778.65	88618	173182	19964.3
United Republic of Tanzania	Eastern Sub-Saharan Africa	Sub-Saharan Africa	0.423	Low SDI	-0.79 (-0.93, -0.65)	-1.29 (-1.39, -1.19)	12.06	18.77	6.21	233.45	366.28	117.18	15.26	23.6	8.18	341.03	514.64	191.26	2292.72	3664.06	1116.77	58916.1	93199.1	29694.7	1343.69	2101.27	704.62	42440.9	61929.8	24390.3
United States of America	High-income North America	High income	0.859	High SDI	-2.91 (-3.00, -2.82)	-3.30 (-3.37, -3.23)	3.25	6.08	0.9	62.73	120.33	18.21	7.62	12.5	3.15	165.74	267.53	70.44	20800	38252.3	6129.03	347835	659422	99195.9	25296.2	41406	10591.2	512797	825377	218084
United States Virgin Islands	Caribbean	Latin America and Caribbean	0.799	High-middle SDI	-1.08 (-1.35, -0.81)	-1.72 (-1.98, -1.47)	4.74	10.16	0.59	77.65	177.9	8.53	6.59	13.11	1.01	130.11	263.25	22.85	7.84	17.04	0.71	139.65	320.79	10.52	4.58	9.35	0.65	108.75	223.49	18.41
Uruguay	Southern Latin America	Latin America and Caribbean	0.697	High-middle SDI	-1.10 (-1.38, -0.82)	-1.62 (-1.87, -1.37)	4.88	8.01	1.95	109.1	171.9	49.67	6.6	11.88	1.57	178.37	292.3	67.16	297.45	490.35	119.61	5593.76	8891.3	2482.52	252.46	453.86	60.57	6516.66	10765.4	2374.76
Uzbekistan	Central Asia	Central Europe, eastern Europe, and central Asia	0.631	Middle SDI	2.58 (2.27, 2.90)	1.52 (1.25, 1.78)	27.85	47.12	11.49	445.75	787.9	169.48	13.73	22.91	4.99	294.3	494.43	110.5	2810.98	5222.98	845.59	70621.5	131200	22081.9	1384.99	2357.7	478.06	36069	59316.4	14617.2
Vanuatu	Oceania	Southeast Asia, east Asia, and Oceania	0.485	Low-middle SDI	-0.18 (-0.35, 0.00)	-0.24 (-0.43, -0.06)	9.53	20.51	1.69	215.8	482.94	46.75	10	20.39	1.96	230.85	487.71	52.38	12.73	29.8	1.54	401.07	892.86	92.73	5.01	11.21	0.72	178.94	369.87	51.73
Venezuela (Bolivarian Republic of)	Central Latin America	Latin America and Caribbean	0.607	Low-middle SDI	-0.46 (-1.19, 0.27)	-0.85 (-1.55, -0.15)	11.93	18.63	6.59	238.88	377.33	129.46	13.51	20.6	7.33	299.74	444.91	161.95	3298.15	5175.41	1801.65	68970.6	109765	36661.6	1185.35	1798.07	636.22	30841.7	45719.8	16316.3
Viet Nam	Southeast Asia	Southeast Asia, east Asia, and Oceania	0.617	Middle SDI	-0.32 (-0.35, -0.29)	-1.09 (-1.12, -1.05)	9.14	15.59	3.57	197.03	333.93	80.55	10.03	17.76	3.3	270.42	441.8	117.95	7342	12654.6	2799.4	179763	309928	69634.6	3709.45	6586.76	1228.03	125331	199405	59767.5
Yemen	North Africa and Middle East	North Africa and Middle East	0.412	Low SDI	-0.32 (-0.39, -0.25)	-0.78 (-0.86, -0.71)	63.97	85.94	44.33	1362.77	1816.46	971.76	70.14	96.18	49.67	1713.7	2321.93	1225.93	6812.07	9330.66	4785.12	198144	263938	139198	3031.61	4141.28	2126.2	100753	134425	72595.9
Zambia	Eastern Sub-Saharan Africa	Sub-Saharan Africa	0.505	Low-middle SDI	-0.48 (-0.63, -0.33)	-0.92 (-1.07, -0.77)	13.06	21.77	6.01	246.13	421.57	106.26	14.94	23.93	7.58	320.14	512.66	162.73	623.48	1084.23	255.66	16399.8	28622.5	6845.13	335.09	546.65	161.28	10215.6	16032.2	5318.14
Zimbabwe	Southern Sub-Saharan Africa	Sub-Saharan Africa	0.476	Low-middle SDI	0.56 (0.37, 0.76)	0.34 (0.13, 0.56)	16.71	25.3	9.6	366.15	547.76	210.38	14.26	21.19	8.25	334.28	476.98	205.49	927.37	1431.7	516.18	27402.3	40948.7	15668.3	494.46	725.33	288.22	15597.2	21847.4	9990.68
Note: ASMR, age-standardized mortality rate; DALYs, disability-adjusted life years; ASDR, age-standardized disability-adjusted life year rate; AAPC, average annual percentage change; CI, confidence interval.
